# Supplementary material for: Enhanced surface area and reduced pore collapse of methylated, imine-linked covalent organic frameworks
Source: Nanoscale. 2021 Nov 9;13(46):19446–52. doi: 10.1039/d1nr05911d (PMC8638808; doi:10.1039/d1nr05911d)
Supplement: NR-013-D1NR05911D-s002 [file NR-013-D1NR05911D-s002.cif]

data_image0
_cell_length_a    30.013264
_cell_length_b    29.920487
_cell_length_c     3.723726
_cell_angle_alpha    88.337783
_cell_angle_beta     89.811002
_cell_angle_gamma    60.127999
loop_
_symmetry_equiv_pos_as_xyz
+x,+y,+z
loop_
_atom_site_type_symbol
_atom_site_label
_atom_site_fract_x
_atom_site_fract_y
_atom_site_fract_z
   C      C    0.0240701783829890    0.0309106252905926    0.9801093372596573
   C      C    0.9699602088626266    0.0542206643784751    0.9849225550711486
   C      C    0.9456198721139566    0.0241707473473226    0.0060994603405143
   C      C    0.9760853402590522    0.9699605840487991    0.0055886639317383
   C      C    0.0301873466768709    0.9456824859870357    0.9897739258808180
   C      C    0.0544705039397210    0.9760335398543514   -0.0070787873542213
   C      C    0.1102173419041417    0.9533863207867277   -0.0015163873681420
   C      C    0.9363221499628948    0.1104755283091953    0.9497954196859254
   C      C    0.9528851978114337    0.9368912336390567    0.0415322833297728
   C      C    0.9125176973953204    0.1959703633557475    0.0524450107939139
   C      C    0.9342757780582510    0.2280618350163846    0.0365458170789251
   C      C    0.8587492641045814    0.2192555170485784    0.0349200895146256
   C      C    0.9035482340451922    0.2811664682814407    1.0012668361517096
   C      C    0.8282523673195650    0.2725438425685675    1.0077875290627547
   C      C    0.8494787817184122    0.3052830712223102    0.9942224933241672
   C      C    0.1961192463700621    0.8876765158677787    0.0310849788367422
   C      C    0.2289564415220705    0.8340100390375146    0.0308336637436201
   C      C    0.2191289290586524    0.9188374865177501    0.0160701142221235
   C      C    0.2818873264949066    0.8124257798759772    0.0189464527756326
   C      C    0.2720563605751166    0.8970177001779006    1.0039189619211246
   C      C    0.3053347254085587    0.8431496606944328    1.0074843753108003
   C      C    0.8901947035580470    0.9145689953784009    0.9373770277826956
   C      C    0.8367699708353034    0.9358331867285626    0.9626429505712396
   C      C    0.9208715606816196    0.8605677725319929    0.9394257494570651
   C      C    0.8151183164659085    0.9044403863960974   -0.0043889181621977
   C      C    0.8987454106590583    0.8294334086954293    0.9657241189973285
   C      C    0.8452277925723065    0.8502391366267135    0.9938587480190682
   C      C    0.8165434169731394    0.3620697657012599    0.9967119098846482
   C      C    0.8375471056540450    0.3947204820088215    0.0267638806239846
   C      C    0.7624795652171044    0.3860928378499489    0.9900075970869435
   C      C    0.8067557432316607    0.4477047435320620    0.0561182216497825
   C      C    0.7314325588096361    0.4388036596374617    0.0260661896015132
   C      C    0.7529247910093070    0.4708239082812979    0.0588839003046395
   C      C    0.3617662016733159    0.8201918361453977    1.0020015616104709
   C      C    0.3853303752772825    0.8507073524348575    0.0227281340124102
   C      C    0.4478100569618944    0.7448408278638703    0.9599944994394742
   C      C    0.4381859003434709    0.8293529258843927    0.0061850924570513
   C      C    0.4707066729295648    0.7759131131505268    0.9761614365092286
   C      C    0.8216818083476451    0.8170021258695150    0.0136908507973214
   C      C    0.7682528250423967    0.8379077839011093    0.0485320461460549
   C      C    0.8515302891855044    0.7627988318070927    1.0039931333365113
   C      C    0.7459301236863503    0.8069249413766381    0.0739941269598592
   C      C    0.8297581483999058    0.7315017839301501    0.0385548025942370
   C      C    0.7763887712862402    0.7529774292522013    0.0709715992650259
   C      C    0.6435171353625398    0.6361693648288067    0.9894219124233324
   C      C    0.6132299447187446    0.6905319785093140    1.0001159703935187
   C      C    0.6367311921441161    0.7215661867571525    0.9802251543150929
   C      C    0.5574929243106838    0.7123052721135079    0.0460466908465998
   C      C    0.6909284048372477    0.6974721295752494    0.9700343420315124
   C      C    0.7146439449946459    0.7302787998071025    0.9471376183281702
   C      C    0.7218462991397966    0.6430408531116514    0.9681226147895750
   C      C    0.6977925559797508    0.6125808628133373    0.9773517154892694
   C      C    0.7301333497882242    0.5564410305922269    0.9520233260404363
   C      C    0.8881940357854720    0.0506778663587392    0.0487543330989443
   C      C    0.0486125269244801    0.0642535711867167    0.9467880445086903
   C      C    0.0603041198299388    0.8881372427189991    0.9486504823504303
   C      C    0.6047743144932847    0.7794726107939937    0.9880585880100683
   C      C    0.7794905225671606    0.6180164524363959    0.9515705766127537
   C      C    0.6173081876740935    0.6045491917040448    0.9566505204902008
   C      C    0.3947842412688784    0.7666719798758915    0.9711635509085069
   H      H    0.1235840674070166    0.9813303362724729    0.9636559187239019
   H      H    0.9021425724404476    0.1238294787980229    0.7743614063956860
   H      H    0.9741653543389365    0.9015842220669201    0.2120692401392741
   H      H    0.9223116578372648    0.3043162603599474    0.9874606232220594
   H      H    0.7867239545633676    0.2888832146270472    1.0063031593704772
   H      H    0.3053878832287673    0.7705600581883314    0.0211593556453508
   H      H    0.2878502444711344    0.9228505657000271    0.9902579786872200
   H      H    0.7735281546427893    0.9228595527657799    0.0179833990440313
   H      H    0.9240715312794019    0.7878263875108429    0.9608886251837614
   H      H    0.8790743707924374    0.3784948509751053    0.0349264610903026
   H      H    0.7439489271540322    0.3629953949282309    0.9613583150044639
   H      H    0.3787645582851133    0.7412346258433977    0.9487531346574140
   H      H    0.3619275469553530    0.8922834493897130    0.0483773764534948
   H      H    0.7430637362183780    0.8794885120456967    0.0574528917713890
   H      H    0.8930159923274881    0.7443009649012006    0.9730501373360657
   H      H    0.5461856059786671    0.6866077438173710    0.1875877628612486
   H      H    0.6953016239969978    0.7649068691598840    0.7687805924590925
   H      H    0.7644600295344259    0.5427106709249659    0.7834589782274886
   H      H    0.8737503718582288    0.0877520062640948    0.1790124872737359
   H      H    0.8683256028302766    0.0579029955400533    0.7880101864493136
   H      H    0.8771484453036864    0.0264782577830811    0.2081681438336690
   H      H    0.0573752727105812    0.0734255791603680    0.2117851879041164
   H      H    0.0843400512328572    0.0458565721657237    0.7947997661099799
   H      H    0.0223693458017810    0.1011805103069643    0.8127235087212614
   H      H    0.0763830023475782    0.8675288762518615    0.2067558790376292
   H      H    0.0361997018788565    0.8739802148658965    0.8338465831313584
   H      H    0.0936560230571664    0.8774697971553740    0.7777029495548692
   H      H    0.7963038771891606    0.6127966827741214    0.2215909955365577
   H      H    0.7970405141368490    0.5800312383313051    0.8320901137938148
   H      H    0.7909142051885837    0.6423596846434272    0.7982922241678450
   H      H    0.6104654177302129    0.5916741093767760    0.2199976626580025
   H      H    0.5802860280179338    0.6265630572212754    0.8145117806800446
   H      H    0.6414963528761495    0.5693654803957414    0.8111893748689045
   H      H    0.5918559800229496    0.7917526037067133    0.2630046992719701
   H      H    0.6260612212875813    0.7985306010597917    0.8980389245141930
   H      H    0.5698112874688407    0.7934881364592937    0.8259001784074534
   H      H    0.9623906148887643    0.8429660348589669    0.9099341978552787
   H      H    0.7044620405858922    0.8245222557331121    0.1064553265502095
   H      H    0.8245791727077962    0.4714502855821222    0.0893787730714501
   H      H    0.8407809770457308    0.1953070581167758    0.0552673232549269
   H      H    0.1956905052425423    0.9607617710989187    0.0148285088159381
   H      H    0.4717757222913951    0.7033949281310597    0.9264767011374431
   H      H    0.9760140948899803    0.2101554904813186    0.0512967682926943
   H      H    0.8126773809775553    0.9776976598135441    0.9587591208847124
   H      H    0.6897089580824111    0.4563327305205399    0.0267758223658998
   H      H    0.2113715167031998    0.8097136869410274    0.0397463854656877
   H      H    0.4556588061917214    0.8536987383045239    0.0158990762949448
   H      H    0.8537245093526448    0.6896386350240394    0.0364256780016636
   N      N    0.1432978150524727    0.9048915143916016    0.0426390068356094
   N      N    0.9459091385547624    0.1429259914199631    0.1004844159917457
   N      N    0.9096252638365753    0.9482469480672333    0.8951108563360116
   N      N    0.5231355186615619    0.7579166490501430    0.9389779980169932
   N      N    0.7565515398417857    0.7195606003941952    0.1115895068296304
   N      N    0.7196969050981774    0.5236067668611843    0.1038917357168414
