# Supplementary material for: Enhanced surface area and reduced pore collapse of methylated, imine-linked covalent organic frameworks
Source: Nanoscale. 2021 Nov 9;13(46):19446–52. doi: 10.1039/d1nr05911d (PMC8638808; doi:10.1039/d1nr05911d)
Supplement: NR-013-D1NR05911D-s003 [file NR-013-D1NR05911D-s003.cif]

data_Me3TFB-BD-COF_1_staggered
_cell_length_a    30.209004
_cell_length_b    30.213581
_cell_length_c     7.335903
_cell_angle_alpha    90.022262
_cell_angle_beta     90.019203
_cell_angle_gamma    59.984446
loop_
_symmetry_equiv_pos_as_xyz
+x,+y,+z
loop_
_atom_site_type_symbol
_atom_site_label
_atom_site_fract_x
_atom_site_fract_y
_atom_site_fract_z
   C      C    0.0243880500983614    0.0301056537068222    0.0023555577827332
   C      C    0.9701261639005065    0.0542785538573748    0.9999191538210151
   C      C    0.9455439243822124    0.0244257973277594    0.0020765966918478
   C      C    0.9754968468442844    0.9700677686048036    0.0003286072805978
   C      C    0.0299982779653068    0.9455302695908337    0.0027590393637425
   C      C    0.0541756800293539    0.9756824109725862    0.0001749647339441
   C      C    0.1097335134367186    0.9537725895984296    0.9966023457555060
   C      C    0.9361712769540005    0.1098756683733363    0.9970373781480026
   C      C    0.9536099671991412    0.9363071079363326    0.9963423691004623
   C      C    0.9143689525540648    0.1962754919951539    0.9926614270790265
   C      C    0.9352971976729925    0.2286878210344832    0.9956960545580751
   C      C    0.8606034240598943    0.2193540629591955    0.9963295553381054
   C      C    0.9044506038589980    0.2814445033105608    0.0001583946909033
   C      C    0.8300076454972324    0.2721929421191041    0.0001270862960324
   C      C    0.8506941258288020    0.3050704286512329    0.0011116277064531
   C      C    0.1959679616880725    0.8891128834698555    0.9928479557901810
   C      C    0.2284611629835900    0.8357828534127686    0.9957606737372022
   C      C    0.2189662288909907    0.9198650865826568    0.9965048256784855
   C      C    0.2812143457148140    0.8139300747565082    0.0002343208553030
   C      C    0.2717929809881450    0.8976843979144715    0.0002221556730954
   C      C    0.3047327084019297    0.8441368705202572    0.0013272665656241
   C      C    0.8891156261656444    0.9143974806388453    0.9938557410570816
   C      C    0.8357694128248094    0.9352607858344946    0.9962533992840185
   C      C    0.9198654981109994    0.8606488234851906    0.9968831547852993
   C      C    0.8139314915696533    0.9043775492871001    0.9999120563844297
   C      C    0.8976899667538772    0.8299957463164528    0.9999604015662341
   C      C    0.8441286738069649    0.8506276194169178    0.0006751221328896
   C      C    0.8175662405458900    0.3613426430710987    0.0012890942329417
   C      C    0.8380744791266563    0.3943695114786304    0.0002692719135822
   C      C    0.7638328800529021    0.3847799175473790    0.0004911073751807
   C      C    0.8072370722804645    0.4472105333184858    0.9971502571671255
   C      C    0.7328669635514756    0.4374931041682500    0.9966489833672032
   C      C    0.7534689785369745    0.4701649609457307    0.9941694129829843
   C      C    0.3609597064067949    0.8210279580326810    0.0014296968985957
   C      C    0.3843784640192274    0.8513054939170043    0.0003638461702654
   C      C    0.4468577399510161    0.7454385406238420    0.9970819236019997
   C      C    0.4370992117033332    0.8295401989676411    0.9962877298146872
   C      C    0.4697983560493516    0.7762497530641661    0.9936929390526102
   C      C    0.8210402953394705    0.8174694533446212    0.0006904369281756
   C      C    0.7674671468320197    0.8380618081611181    0.0000113942788164
   C      C    0.8513038925509480    0.7637323899680198    0.9999692187819507
   C      C    0.7453849376148197    0.8073055092108689    0.9977772617629140
   C      C    0.8294632215397840    0.7328477169699048    0.9972770726778630
   C      C    0.7761565361371178    0.7535581380615779    0.9955479358539994
   C      C    0.6429778368866949    0.6359431240343455    0.0017803551132064
   C      C    0.6122231002851877    0.6903571144066218    0.0002331793354792
   C      C    0.6358555504403942    0.7211117863309319    0.0027194467866501
   C      C    0.5564690902565946    0.7120867472406062    0.9975615565193768
   C      C    0.6901922075049303    0.6973869093763855    0.0007435458014177
   C      C    0.7117963348127235    0.7314170363099104    0.9964988170657876
   C      C    0.7211474591592553    0.6430101002046716    0.0018051474170109
   C      C    0.6974318071622286    0.6123572397735851    0.0001640302260826
   C      C    0.7312434639509201    0.5566503388592060    0.9982591101826274
   C      C    0.8879536417002138    0.0508000199324136    0.0069337577052242
   C      C    0.0502034900655967    0.0617884962449507    0.0083962337897387
   C      C    0.0625227418406841    0.8881473089709454    0.0090891717684067
   C      C    0.6029808364984816    0.7785500456115625    0.0079572705888019
   C      C    0.7784496126450434    0.6196175975637059    0.0044904534249222
   C      C    0.6193276952712016    0.6022741216727255    0.0058600635814504
   C      C    0.3940171703899633    0.7674751737785640    0.0004185990482486
   C      C    0.9758591751713063    0.9696486146297378    0.5015982190053371
   C      C    0.0303154777352794    0.9455926686378819    0.4993712780706515
   C      C    0.0545997814050710    0.9757042520664718    0.5011935383312238
   C      C    0.0240984172251853    0.0300747272091210    0.5001759451431419
   C      C    0.9697329824759504    0.0543883455897266    0.5026156824082627
   C      C    0.9456586152508589    0.0240746493024941    0.4997663371342073
   C      C    0.8900395520153382    0.0462474311218890    0.4971862212244519
   C      C    0.0635646157053604    0.8900017068115973    0.4972953221816609
   C      C    0.0461717145194574    0.0635532394768549    0.4959387621423762
   C      C    0.0847310659473059    0.8040039786023838    0.4930055780923910
   C      C    0.0639345203771723    0.7714892946768201    0.4960146150222756
   C      C    0.1384937274399759    0.7809873832191233    0.4966063518284457
   C      C    0.0949310602105783    0.7187538791310909    0.5002729390619682
   C      C    0.1692353234369005    0.7281748377325655    0.5002988652307719
   C      C    0.1486728920285544    0.6952215470705085    0.5013077761150905
   C      C    0.8038774297600172    0.1110611819007277    0.4923091348221878
   C      C    0.7713793537116870    0.1643915273227368    0.4955494284987407
   C      C    0.7808709081511627    0.0803368790437718    0.4961678700090670
   C      C    0.7186430292001823    0.1862027942199483    0.5002448387961969
   C      C    0.7280507260515952    0.1024800163967338    0.5001513048022608
   C      C    0.6950987007853208    0.1560170648412797    0.5012818177831125
   C      C    0.1110937964869773    0.0847117892151276    0.4947377567340345
   C      C    0.1644325705938579    0.0638905987386532    0.4968359447746605
   C      C    0.0803336029948610    0.1384750983893611    0.4974163930855924
   C      C    0.1862099969950276    0.0948561653159907    0.4999799591653633
   C      C    0.1024497889180392    0.1691770954708357    0.5000274969003269
   C      C    0.1559842888452773    0.1485852880459775    0.5007265028387705
   C      C    0.1817606360085148    0.6389953316234007    0.5013442593280280
   C      C    0.1611450053529470    0.6060567822501685    0.5003145467783596
   C      C    0.2354860747277194    0.6154463024616960    0.5004576466270080
   C      C    0.1917825830126964    0.5532009235690503    0.4974832749458279
   C      C    0.2663136758821274    0.5627100583501692    0.4968934508619364
   C      C    0.2455422654245666    0.5301460328118544    0.4945696040627728
   C      C    0.6388682623136250    0.1791101798742800    0.5013545810112785
   C      C    0.6154272807254352    0.1488462603925460    0.5002854310232612
   C      C    0.5530164877151589    0.2547675090619383    0.4972904724115425
   C      C    0.5626996936357151    0.1706703062718702    0.4964935946489940
   C      C    0.5300450206945587    0.2239812367742885    0.4940881756590872
   C      C    0.1791052710481189    0.1816769976657956    0.5008559619087892
   C      C    0.2326787102674720    0.1611402662051480    0.5001631171373631
   C      C    0.1488113259025456    0.2353867261514848    0.5001481341809951
   C      C    0.2547932318621970    0.1918344841909409    0.4979106231522890
   C      C    0.1706335746344095    0.2662716246365771    0.4972668784707487
   C      C    0.2239651374448765    0.2455702676995800    0.4955068570798947
   C      C    0.3571794623593313    0.3638978547877257    0.5026671250279512
   C      C    0.3876322208347540    0.3094804786317173    0.5007056298273943
   C      C    0.3639555510040554    0.2788273783253871    0.5029092559316898
   C      C    0.4432933096913894    0.2881078457390787    0.4970203431734079
   C      C    0.3094498818028645    0.3027422007949737    0.5009807547459203
   C      C    0.2880096618419065    0.2684021878095439    0.4969353190122167
   C      C    0.2789974376852892    0.3570817577600286    0.5024837643196730
   C      C    0.3029063437448468    0.3875849252283334    0.5005330032704509
   C      C    0.2683240551438376    0.4432719165946126    0.4973529700885361
   C      C    0.1118673134372765    0.9517237963560853    0.5051225131196795
   C      C    0.9515048816797167    0.9367201635646969    0.5072976995081746
   C      C    0.9375703136322080    0.1117952654508627    0.5094240756027841
   C      C    0.3971738589488465    0.2214239433188597    0.5076485176284768
   C      C    0.2213759124060973    0.3826973226861473    0.5061401716451736
   C      C    0.3822817556720409    0.3963073324307699    0.5072809325311290
   C      C    0.6058661938927891    0.2326653933284505    0.5004348836247169
   H      H    0.1221456426020568    0.9821652585247204    0.0014778398049978
   H      H    0.8954294769762032    0.1220526056580657    0.0036925547565061
   H      H    0.9820726960872560    0.8955107462657305    0.9980791683217980
   H      H    0.9229374560250138    0.3044996702315843    0.0021427580221983
   H      H    0.7887166996478876    0.2881901788161084    0.0019251286782956
   H      H    0.3043459731398087    0.7723926940342358    0.0021920015314157
   H      H    0.2877322976134502    0.9230219225597870    0.0018128963786247
   H      H    0.7723832225143449    0.9228151309286499    0.0017744993506433
   H      H    0.9230158828985418    0.7887068235174166    0.0016716673388890
   H      H    0.8793539654623779    0.3785589347666071    0.0014601947028769
   H      H    0.7455584628035179    0.3615452156449389    0.0019199781180655
   H      H    0.3611753631484677    0.8928277988798343    0.0019461937764666
   H      H    0.7420344279116381    0.8793379073006198    0.0012013856184028
   H      H    0.8928305228519675    0.7454137596104105    0.0012500100960682
   H      H    0.5441456119191629    0.6836585177823387    0.0031917265493636
   H      H    0.6832377283049408    0.7722033838307902    0.9950811383205374
   H      H    0.7720416248939753    0.5441160158024670    0.0049418399695290
   H      H    0.8255564309616534    0.4704869604886947    0.9965478317179733
   H      H    0.4701640936267445    0.7038398054690749    0.9965372149701678
   H      H    0.8120165049309729    0.9768207179064182    0.9957550874112062
   H      H    0.2106485621018281    0.8120452008148844    0.9949079353534315
   H      H    0.8533305130488369    0.6913153983967026    0.9968313478680334
   H      H    0.6913431365547776    0.4550891790567757    0.9957020721950504
   H      H    0.9768673156664985    0.2108198193520676    0.9947942300218262
   H      H    0.8421426863538771    0.1962130062403838    0.9959495385211388
   H      H    0.1958096369195538    0.9614757324633646    0.9959789619639948
   H      H    0.4547098976628245    0.8534512488170426    0.9952518431362151
   H      H    0.3782137949120536    0.7420186639219992    0.0017903935120375
   H      H    0.7037819873687092    0.8256240900582263    0.9977952855438790
   H      H    0.9614835882436131    0.8421771366649869    0.9968889194527747
   H      H    0.8772211920923180    0.0182646443367454    0.5047450496645689
   H      H    0.1044187633674436    0.8770457660959975    0.5050816265873701
   H      H    0.0179631893218008    0.1044113529080389    0.4953474024081905
   H      H    0.0765937041128410    0.6955706559286582    0.5022017233011938
   H      H    0.2105217327578242    0.7123214072565854    0.5017637825283715
   H      H    0.6954853885414636    0.2277462464897462    0.5023631788279637
   H      H    0.7121523813650813    0.0771043225736560    0.5018353614670443
   H      H    0.2277470585972346    0.0764864424635875    0.5015898042140637
   H      H    0.0770267151572802    0.2104543859384976    0.5014040545311901
   H      H    0.1198560164986955    0.6220156797920469    0.5015229248543337
   H      H    0.2539251100524611    0.6385395781037909    0.5017646460125516
   H      H    0.6386068036444629    0.1073209491853389    0.5017473317179402
   H      H    0.2580387665042611    0.1198551405097064    0.5013323370234006
   H      H    0.1072766141325138    0.2537613147339931    0.5014930314072005
   H      H    0.4552021454933784    0.3169061204161563    0.5005041613623132
   H      H    0.3168180618544492    0.2276906867609918    0.4968950717650639
   H      H    0.2276615462921935    0.4549569880746351    0.5018394279557961
   H      H    0.1734194142918623    0.5299720271055974    0.4969016652461871
   H      H    0.5297069791011463    0.2963677903388290    0.4968258307211382
   H      H    0.1882188324864896    0.0223377365834390    0.4963871301967670
   H      H    0.7891366928889535    0.1881844031698622    0.4946865904165010
   H      H    0.1468036627427629    0.3078052950773407    0.4965008075480205
   H      H    0.3078599643790826    0.5449531622083503    0.4957505278653681
   H      H    0.0223842733293613    0.7892102820344474    0.4951480051887823
   H      H    0.1569407574774687    0.8041432482493626    0.4958920125075851
   H      H    0.8040230781599726    0.0387306416322089    0.4955341139177011
   H      H    0.5450170233661784    0.1468276764788769    0.4954828346172255
   H      H    0.6217194079890332    0.2580785556314659    0.5017644671332864
   H      H    0.2964013705844183    0.1734949136588042    0.4976522582987328
   H      H    0.0387212083713433    0.1569098422105342    0.4972757792926383
   H      H    0.4098315150325427    0.2061865317354789    0.3690816352656378
   H      H    0.3785031794966368    0.2018807514144629    0.5674445241062119
   H      H    0.4325397564773577    0.2103800373583446    0.5818152214252057
   H      H    0.2092299762286120    0.3554941840491134    0.5438239992147974
   H      H    0.2053238643056507    0.3970128965548256    0.3695575587170836
   H      H    0.2041369724406844    0.4152996613679384    0.5998556018987276
   H      H    0.3923639460128129    0.4021091414763523    0.3683048979692299
   H      H    0.4172484343459896    0.3793430808770032    0.5891559895957803
   H      H    0.3557796709309611    0.4344892343771714    0.5585643928467465
   H      H    0.5668025742759448    0.7899069314116354    0.0765645046128865
   H      H    0.5920448775935597    0.7940473683055508    0.8688104591383550
   H      H    0.6215775743122020    0.7974434164370978    0.0735619814456504
   H      H    0.7921124810675688    0.6258906956833655    0.8733863124622334
   H      H    0.7994810926648341    0.5787876606546906    0.0342258603033633
   H      H    0.7895693988319330    0.6393459114470611    0.1036234094774458
   H      H    0.6410615451644238    0.5695873395980749    0.0959625548356148
   H      H    0.6221801094060453    0.5849618507917157    0.8711809636449320
   H      H    0.5793259698315394    0.6218241024825690    0.0478249226236620
   H      H    0.0749688965016634    0.8725335438672492    0.8708736021730520
   H      H    0.0435435653141736    0.8691451460206382    0.0705861892513263
   H      H    0.0979643572586960    0.8767728497384830    0.0831223613032205
   H      H    0.8752560504307909    0.0240805180694709    0.0451620773629517
   H      H    0.8718049972325966    0.0652995535829870    0.8706706174886861
   H      H    0.8713013859689217    0.0832364527634612    0.1013001879509915
   H      H    0.0602628494278603    0.0678263972985674    0.8697635069025926
   H      H    0.0851541413271241    0.0443385254372049    0.0901893068734350
   H      H    0.0242065146472060    0.0999108295635193    0.0612478538385647
   H      H    0.9732614195717662    0.9037106881778095    0.5958778475301700
   H      H    0.9532101689256225    0.9200417965815415    0.3722598058726432
   H      H    0.9117817300564760    0.9565545026753935    0.5523845948258405
   H      H    0.1259838030025762    0.9572766092322892    0.3738512996404605
   H      H    0.1324948090627846    0.9110154158926669    0.5367230119376138
   H      H    0.1231974990468883    0.9713309111397728    0.6038815912025011
   H      H    0.9014977222266291    0.1235500466178379    0.5793728463291618
   H      H    0.9264517782404044    0.1276205928314618    0.3707962265454267
   H      H    0.9566113434875191    0.1301821959623996    0.5752738461182378
   N      N    0.1436438211204303    0.9057276185493279    0.9878979130713091
   N      N    0.9500323348111007    0.1439570959876476    0.9871512624005858
   N      N    0.9056402254571593    0.9501318105835532    0.9905261378258096
   N      N    0.5221483650985310    0.7599451204960772    0.9889401665836342
   N      N    0.7597898246385270    0.7175767487512583    0.9941663940912449
   N      N    0.7174392580500696    0.5225333809130535    0.9895114166186472
   N      N    0.8562609870227429    0.0943239228923958    0.4863352512661036
   N      N    0.0490722840682611    0.8563830049565425    0.4872152760950687
   N      N    0.0943678330978597    0.0490629800148697    0.4923338069635215
   N      N    0.4777268455042410    0.2402530149476566    0.4900834215279034
   N      N    0.2402260036982494    0.2815748223920339    0.4931797374374375
   N      N    0.2814980820194983    0.4778569174750372    0.4902178951876383
