# Supplementary material for: Enhanced surface area and reduced pore collapse of methylated, imine-linked covalent organic frameworks
Source: Nanoscale. 2021 Nov 9;13(46):19446–52. doi: 10.1039/d1nr05911d (PMC8638808; doi:10.1039/d1nr05911d)
Supplement: NR-013-D1NR05911D-s004 [file NR-013-D1NR05911D-s004.cif]

data_CONTCAR_eclipsed
_audit_creation_date              2020-10-28
_audit_creation_method            'Materials Studio'
_symmetry_space_group_name_H-M    'P1'
_symmetry_Int_Tables_number       1
_symmetry_cell_setting            triclinic
loop_
_symmetry_equiv_pos_as_xyz
  x,y,z
_cell_length_a                    22.5162
_cell_length_b                    22.6115
_cell_length_c                    3.7533
_cell_angle_alpha                 90.7889
_cell_angle_beta                  89.4691
_cell_angle_gamma                 59.7512
loop_
_atom_site_label
_atom_site_type_symbol
_atom_site_fract_x
_atom_site_fract_y
_atom_site_fract_z
_atom_site_U_iso_or_equiv
_atom_site_adp_type
_atom_site_occupancy
C1     C     0.96640   0.95341   0.02220   0.00000  Uiso   1.00
C2     C     0.03752   0.92971   0.01749   0.00000  Uiso   1.00
C3     C     0.05974   0.97736   0.01466   0.00000  Uiso   1.00
C4     C     0.01208   0.04825   0.01596   0.00000  Uiso   1.00
C5     C     0.94176   0.07065   0.01934   0.00000  Uiso   1.00
C6     C     0.91828   0.02347   0.02208   0.00000  Uiso   1.00
C7     C     0.08815   0.85635   0.01550   0.00000  Uiso   1.00
C8     C     0.11650   0.74024   0.01489   0.00000  Uiso   1.00
C9     C     0.18886   0.70786   0.01101   0.00000  Uiso   1.00
C10    C     0.08699   0.69810   0.01839   0.00000  Uiso   1.00
C11    C     0.22895   0.63698   0.01079   0.00000  Uiso   1.00
C12    C     0.12700   0.62729   0.01834   0.00000  Uiso   1.00
C13    C     0.19935   0.59489   0.01408   0.00000  Uiso   1.00
C14    C     0.22562   0.47972   0.00998   0.00000  Uiso   1.00
C15    C     0.27425   0.40587   0.00987   0.00000  Uiso   1.00
C16    C     0.24931   0.36034   0.00974   0.00000  Uiso   1.00
C17    C     0.34586   0.37945   0.00875   0.00000  Uiso   1.00
C18    C     0.29469   0.28898   0.00889   0.00000  Uiso   1.00
C19    C     0.39182   0.30882   0.00756   0.00000  Uiso   1.00
C20    C     0.36561   0.26387   0.00795   0.00000  Uiso   1.00
C21    C     0.03463   0.09875   0.01567   0.00000  Uiso   1.00
C22    C     0.46580   0.28363   0.00549   0.00000  Uiso   1.00
C23    C     0.58201   0.19518   0.00451   0.00000  Uiso   1.00
C24    C     0.61343   0.23559   0.00797   0.00000  Uiso   1.00
C25    C     0.62542   0.12344   0.00188   0.00000  Uiso   1.00
C26    C     0.68443   0.20527   0.00947   0.00000  Uiso   1.00
C27    C     0.69652   0.09301   0.00348   0.00000  Uiso   1.00
C28    C     0.72782   0.13355   0.00822   0.00000  Uiso   1.00
C29    C     0.26955   0.24058   0.00726   0.00000  Uiso   1.00
C30    C     0.18144   0.21314   0.00903   0.00000  Uiso   1.00
C31    C     0.22287   0.14124   0.01338   0.00000  Uiso   1.00
C32    C     0.10955   0.24126   0.00459   0.00000  Uiso   1.00
C33    C     0.19338   0.10021   0.01280   0.00000  Uiso   1.00
C34    C     0.08003   0.20020   0.00432   0.00000  Uiso   1.00
C35    C     0.12154   0.12828   0.00874   0.00000  Uiso   1.00
C36    C     0.84476   0.04632   0.02429   0.00000  Uiso   1.00
C37    C     0.94379   0.90129   0.02688   0.00000  Uiso   1.00
C38    C     0.13501   0.95455   0.01148   0.00000  Uiso   1.00
C39    C     0.88908   0.14572   0.02088   0.00000  Uiso   1.00
H40    H     0.14248   0.84368   0.01395   0.00000  Uiso   1.00
H41    H     0.21423   0.73818   0.00801   0.00000  Uiso   1.00
H42    H     0.03098   0.72350   0.02206   0.00000  Uiso   1.00
H43    H     0.28495   0.61166   0.00767   0.00000  Uiso   1.00
H44    H     0.10154   0.59709   0.02257   0.00000  Uiso   1.00
H45    H     0.17086   0.49399   0.00647   0.00000  Uiso   1.00
C46    C     0.17347   0.38621   0.00980   0.00000  Uiso   1.00
C47    C     0.37149   0.42921   0.00825   0.00000  Uiso   1.00
C48    C     0.41583   0.18823   0.00655   0.00000  Uiso   1.00
H49    H     0.99240   0.15277   0.02406   0.00000  Uiso   1.00
H50    H     0.47934   0.32437   0.00561   0.00000  Uiso   1.00
H51    H     0.58226   0.29134   0.00929   0.00000  Uiso   1.00
H52    H     0.60093   0.09231   0.99878   0.00000  Uiso   1.00
H53    H     0.70895   0.23636   0.01111   0.00000  Uiso   1.00
H54    H     0.72776   0.03725   0.99983   0.00000  Uiso   1.00
H55    H     0.31061   0.18610   0.00401   0.00000  Uiso   1.00
H56    H     0.27877   0.11681   0.01786   0.00000  Uiso   1.00
H57    H     0.07766   0.29695   0.00122   0.00000  Uiso   1.00
H58    H     0.22522   0.04453   0.01624   0.00000  Uiso   1.00
H59    H     0.02412   0.22457   0.99981   0.00000  Uiso   1.00
H60    H     0.83259   0.00468   0.03964   0.00000  Uiso   1.00
N61    N     0.06976   0.81084   0.01618   0.00000  Uiso   1.00
N62    N     0.24559   0.52408   0.01357   0.00000  Uiso   1.00
N63    N     0.09877   0.08091   0.00840   0.00000  Uiso   1.00
N64    N     0.51113   0.21926   0.00460   0.00000  Uiso   1.00
N65    N     0.20498   0.26001   0.00959   0.00000  Uiso   1.00
N66    N     0.79847   0.11014   0.00893   0.00000  Uiso   1.00
H67    H     1.15137   1.96156  -0.26570   0.00000  Uiso   1.00
H68    H     1.16591   1.89823   0.08375   0.00000  Uiso   1.00
H69    H     1.14486   1.98653   0.21399   0.00000  Uiso   1.00
H70    H     0.97669   1.85920   0.22016   0.00000  Uiso   1.00
H71    H     0.94999   1.87804  -0.25197   0.00000  Uiso   1.00
H72    H     0.88753   1.92706   0.11600   0.00000  Uiso   1.00
H73    H     0.83891   2.15418   0.14495   0.00000  Uiso   1.00
H74    H     0.87976   2.16466  -0.26432   0.00000  Uiso   1.00
H75    H     0.90860   2.17524   0.18316   0.00000  Uiso   1.00
H76    H     1.16381   1.34292   0.08201   0.00000  Uiso   1.00
H77    H     1.15256   1.40539  -0.26634   0.00000  Uiso   1.00
H78    H     1.14641   1.42997   0.21377   0.00000  Uiso   1.00
H79    H     1.38823   1.43316  -0.27377   0.00000  Uiso   1.00
H80    H     1.41712   1.41057   0.19308   0.00000  Uiso   1.00
H81    H     1.32859   1.48167   0.10505   0.00000  Uiso   1.00
H82    H     1.43175   1.16865  -0.27981   0.00000  Uiso   1.00
H83    H     1.39069   1.16074   0.13565   0.00000  Uiso   1.00
H84    H     1.46319   1.17790   0.16276   0.00000  Uiso   1.00
loop_
_geom_bond_atom_site_label_1
_geom_bond_atom_site_label_2
_geom_bond_distance
_geom_bond_site_symmetry_2
_ccdc_geom_bond_type
C1     C2      1.409   1_655 D
C1     C6      1.398   1_565 S
C1     C37     1.501   .     S
C2     C1      1.409   1_455 D
C2     C3      1.398   .     S
C2     C7      1.465   .     S
C3     C4      1.410   1_565 D
C3     C38     1.502   .     S
C4     C3      1.410   1_545 D
C4     C5      1.398   1_455 S
C4     C21     1.465   .     S
C5     C4      1.398   1_655 S
C5     C6      1.409   .     D
C5     C39     1.503   .     S
C6     C1      1.398   1_545 S
C6     C36     1.465   .     S
C7     H40     1.107   .     S
C7     N61     1.288   .     D
C8     C9      1.410   .     D
C8     C10     1.410   .     S
C8     N61     1.401   .     S
C9     C11     1.388   .     S
C9     H41     1.091   .     S
C10    C12     1.386   .     D
C10    H42     1.091   .     S
C11    C13     1.410   .     D
C11    H43     1.091   .     S
C12    C13     1.410   .     S
C12    H44     1.091   .     S
C13    N62     1.403   .     S
C14    C15     1.465   .     S
C14    H45     1.107   .     S
C14    N62     1.290   .     D
C15    C16     1.399   .     S
C15    C17     1.409   .     D
C16    C18     1.409   .     D
C16    C46     1.501   .     S
C17    C19     1.399   .     S
C17    C47     1.501   .     S
C18    C20     1.400   .     S
C18    C29     1.464   .     S
C19    C20     1.409   .     D
C19    C22     1.464   .     S
C20    C48     1.502   .     S
C21    H49     1.107   1_455 S
C21    N63     1.289   .     D
C22    H50     1.106   .     S
C22    N64     1.290   .     D
C23    C24     1.409   .     S
C23    C25     1.410   .     D
C23    N64     1.403   .     S
C24    C26     1.386   .     D
C24    H51     1.091   .     S
C25    C27     1.388   .     S
C25    H52     1.091   1_554 S
C26    C28     1.410   .     S
C26    H53     1.091   .     S
C27    C28     1.410   .     D
C27    H54     1.091   1_554 S
C28    N66     1.401   .     S
C29    H55     1.107   .     S
C29    N65     1.290   .     D
C30    C31     1.409   .     D
C30    C32     1.410   .     S
C30    N65     1.404   .     S
C31    C33     1.386   .     S
C31    H56     1.091   .     S
C32    C34     1.388   .     D
C32    H57     1.091   .     S
C33    C35     1.409   .     D
C33    H58     1.091   .     S
C34    C35     1.410   .     S
C34    H59     1.091   1_554 S
C35    N63     1.401   .     S
C36    H60     1.107   .     S
C36    N66     1.289   .     D
C37    H70     1.140   1_545 S
C37    H71     1.140   1_545 S
C37    H72     1.140   1_545 S
C38    H67     1.140   1_445 S
C38    H68     1.140   1_445 S
C38    H69     1.140   1_445 S
C39    H73     1.140   1_535 S
C39    H74     1.140   1_535 S
C39    H75     1.140   1_535 S
C46    H76     1.140   1_445 S
C46    H77     1.140   1_445 S
C46    H78     1.140   1_445 S
C47    H79     1.140   1_445 S
C47    H80     1.140   1_445 S
C47    H81     1.140   1_445 S
C48    H82     1.140   1_445 S
C48    H83     1.140   1_445 S
C48    H84     1.140   1_445 S
H49    C21     1.107   1_655 S
H52    C25     1.091   1_556 S
H54    C27     1.091   1_556 S
H59    C34     1.091   1_556 S
H67    C38     1.140   1_665 S
H68    C38     1.140   1_665 S
H69    C38     1.140   1_665 S
H70    C37     1.140   1_565 S
H71    C37     1.140   1_565 S
H72    C37     1.140   1_565 S
H73    C39     1.140   1_575 S
H74    C39     1.140   1_575 S
H75    C39     1.140   1_575 S
H76    C46     1.140   1_665 S
H77    C46     1.140   1_665 S
H78    C46     1.140   1_665 S
H79    C47     1.140   1_665 S
H80    C47     1.140   1_665 S
H81    C47     1.140   1_665 S
H82    C48     1.140   1_665 S
H83    C48     1.140   1_665 S
H84    C48     1.140   1_665 S
