# Supplementary material for: Enhanced surface area and reduced pore collapse of methylated, imine-linked covalent organic frameworks
Source: Nanoscale. 2021 Nov 9;13(46):19446–52. doi: 10.1039/d1nr05911d (PMC8638808; doi:10.1039/d1nr05911d)
Supplement: NR-013-D1NR05911D-s005 [file NR-013-D1NR05911D-s005.cif]

data_staggered\(3)
_audit_creation_date              2020-10-28
_audit_creation_method            'Materials Studio'
_symmetry_space_group_name_H-M    'P1'
_symmetry_Int_Tables_number       1
_symmetry_cell_setting            triclinic
loop_
_symmetry_equiv_pos_as_xyz
  x,y,z
_cell_length_a                    23.0890
_cell_length_b                    23.0890
_cell_length_c                    7.4000
_cell_angle_alpha                 90.0000
_cell_angle_beta                  90.0000
_cell_angle_gamma                 60.0000
loop_
_atom_site_label
_atom_site_type_symbol
_atom_site_fract_x
_atom_site_fract_y
_atom_site_fract_z
_atom_site_U_iso_or_equiv
_atom_site_adp_type
_atom_site_occupancy
C1     C    -0.90782   0.85454   0.00000   0.00000  Uiso   1.00
H2     H    -0.85492   0.83508  -0.01368   0.00000  Uiso   1.00
N3     N    -0.93134   0.81414   0.00000   0.00000  Uiso   1.00
C4     C    -0.88551   0.74144   0.00000   0.00000  Uiso   1.00
C5     C    -0.81852   0.71671   0.00000   0.00000  Uiso   1.00
C6     C    -0.91365   0.69344   0.00000   0.00000  Uiso   1.00
C7     C    -0.77054   0.64056   0.00000   0.00000  Uiso   1.00
C8     C    -0.87144   0.62633   0.00000   0.00000  Uiso   1.00
C9     C    -0.79530   0.59830   0.00000   0.00000  Uiso   1.00
N10    N    -0.74936   0.52564   0.00000   0.00000  Uiso   1.00
C11    C    -0.77269   0.48501   0.00000   0.00000  Uiso   1.00
H12    H    -0.82552   0.50422  -0.01158   0.00000  Uiso   1.00
C13    C    -0.72422   0.40893   0.00000   0.00000  Uiso   1.00
C14    C    -0.74838   0.36616   0.00000   0.00000  Uiso   1.00
C15    C    -0.64816   0.38150   0.00000   0.00000  Uiso   1.00
C16    C    -0.69977   0.29013   0.00000   0.00000  Uiso   1.00
C17    C    -0.82430   0.39350  -0.01125   0.00000  Uiso   1.00
C18    C    -0.60545   0.31458   0.00000   0.00000  Uiso   1.00
C19    C    -0.62074   0.43011   0.00315   0.00000  Uiso   1.00
C20    C    -0.63290   0.26603   0.00000   0.00000  Uiso   1.00
C21    C    -0.58433   0.19006   0.00907   0.00000  Uiso   1.00
C22    C    -0.95321   0.09704   0.00000   0.00000  Uiso   1.00
H23    H    -0.98810   0.14962  -0.01711   0.00000  Uiso   1.00
N24    N    -0.88965   0.07557   0.00000   0.00000  Uiso   1.00
C25    C    -0.52939   0.28702   0.00000   0.00000  Uiso   1.00
H26    H    -0.51019   0.32068   0.01125   0.00000  Uiso   1.00
N27    N    -0.48879   0.22314   0.00000   0.00000  Uiso   1.00
C28    C    -0.41614   0.19658   0.00000   0.00000  Uiso   1.00
C29    C    -0.39161   0.23899   0.00000   0.00000  Uiso   1.00
C30    C    -0.36796   0.12046   0.00000   0.00000  Uiso   1.00
C31    C    -0.31551   0.21107   0.00000   0.00000  Uiso   1.00
C32    C    -0.30106   0.09591   0.00000   0.00000  Uiso   1.00
C33    C    -0.27314   0.14411   0.00000   0.00000  Uiso   1.00
C34    C    -0.72692   0.24126   0.00000   0.00000  Uiso   1.00
H35    H    -0.69288   0.18846   0.00135   0.00000  Uiso   1.00
N36    N    -0.79070   0.26379   0.00000   0.00000  Uiso   1.00
C37    C    -0.81588   0.21659   0.00000   0.00000  Uiso   1.00
C38    C    -0.76626   0.14080   0.00000   0.00000  Uiso   1.00
C39    C    -0.88267   0.23970   0.00000   0.00000  Uiso   1.00
C40    C    -0.78920   0.09708   0.00000   0.00000  Uiso   1.00
C41    C    -0.90867   0.18991   0.00000   0.00000  Uiso   1.00
C42    C    -0.86490   0.12316   0.00000   0.00000  Uiso   1.00
C43    C    -0.95596   0.93068   0.00000   0.00000  Uiso   1.00
C44    C    -1.02519   0.95612   0.00000   0.00000  Uiso   1.00
C45    C    -0.93047   0.97449   0.00000   0.00000  Uiso   1.00
C46    C    -1.06904   1.02542   0.00000   0.00000  Uiso   1.00
C47    C    -1.05281   0.90859  -0.03324   0.00000  Uiso   1.00
C48    C    -0.97432   1.04379   0.00000   0.00000  Uiso   1.00
C49    C    -0.85470   0.94667  -0.01995   0.00000  Uiso   1.00
C50    C    -1.04355   1.06923   0.00000   0.00000  Uiso   1.00
C51    C    -1.09106   1.14434  -0.03391   0.00000  Uiso   1.00
N52    N    -0.20049   0.11745   0.00000   0.00000  Uiso   1.00
C53    C    -0.14451   0.04872   0.00000   0.00000  Uiso   1.00
C54    C     0.90782   0.14546   0.50000   0.00000  Uiso   1.00
H55    H     0.85492   0.16492   0.48632   0.00000  Uiso   1.00
N56    N     0.93134   0.18586   0.50000   0.00000  Uiso   1.00
C57    C     0.88551   0.25856   0.50000   0.00000  Uiso   1.00
C58    C     0.81852   0.28329   0.50000   0.00000  Uiso   1.00
C59    C     0.91365   0.30656   0.50000   0.00000  Uiso   1.00
C60    C     0.77054   0.35944   0.50000   0.00000  Uiso   1.00
C61    C     0.87144   0.37367   0.50000   0.00000  Uiso   1.00
C62    C     0.79530   0.40170   0.50000   0.00000  Uiso   1.00
N63    N     0.74936   0.47436   0.50000   0.00000  Uiso   1.00
C64    C     0.77269   0.51499   0.50000   0.00000  Uiso   1.00
H65    H     0.82552   0.49578   0.48841   0.00000  Uiso   1.00
C66    C     0.72422   0.59107   0.50000   0.00000  Uiso   1.00
C67    C     0.74838   0.63384   0.50000   0.00000  Uiso   1.00
C68    C     0.64816   0.61850   0.50000   0.00000  Uiso   1.00
C69    C     0.69977   0.70987   0.50000   0.00000  Uiso   1.00
C70    C     0.82430   0.60650   0.48875   0.00000  Uiso   1.00
C71    C     0.60545   0.68542   0.50000   0.00000  Uiso   1.00
C72    C     0.62074   0.56989   0.50315   0.00000  Uiso   1.00
C73    C     0.63290   0.73397   0.50000   0.00000  Uiso   1.00
C74    C     0.58433   0.80994   0.50907   0.00000  Uiso   1.00
C75    C     0.95321   0.90296   0.50000   0.00000  Uiso   1.00
H76    H     0.98810   0.85038   0.48289   0.00000  Uiso   1.00
N77    N     0.88965   0.92443   0.50000   0.00000  Uiso   1.00
C78    C     0.52939   0.71298   0.50000   0.00000  Uiso   1.00
H79    H     0.51019   0.67932   0.51126   0.00000  Uiso   1.00
N80    N     0.48879   0.77686   0.50000   0.00000  Uiso   1.00
C81    C     0.41614   0.80342   0.50000   0.00000  Uiso   1.00
C82    C     0.39161   0.76101   0.50000   0.00000  Uiso   1.00
C83    C     0.36796   0.87954   0.50000   0.00000  Uiso   1.00
C84    C     0.31551   0.78893   0.50000   0.00000  Uiso   1.00
C85    C     0.30106   0.90409   0.50000   0.00000  Uiso   1.00
C86    C     0.27314   0.85589   0.50000   0.00000  Uiso   1.00
C87    C     0.72692   0.75874   0.50000   0.00000  Uiso   1.00
H88    H     0.69288   0.81154   0.50135   0.00000  Uiso   1.00
N89    N     0.79070   0.73621   0.50000   0.00000  Uiso   1.00
C90    C     0.81588   0.78341   0.50000   0.00000  Uiso   1.00
C91    C     0.76626   0.85920   0.50000   0.00000  Uiso   1.00
C92    C     0.88267   0.76030   0.50000   0.00000  Uiso   1.00
C93    C     0.78920   0.90292   0.50000   0.00000  Uiso   1.00
C94    C     0.90867   0.81009   0.50000   0.00000  Uiso   1.00
C95    C     0.86490   0.87684   0.50000   0.00000  Uiso   1.00
C96    C     0.95596   0.06932   0.50000   0.00000  Uiso   1.00
C97    C     0.02519   0.04388   0.50000   0.00000  Uiso   1.00
C98    C     0.93047   0.02551   0.50000   0.00000  Uiso   1.00
C99    C     0.06904   0.97458   0.50000   0.00000  Uiso   1.00
C100   C     0.05281   0.09141   0.46676   0.00000  Uiso   1.00
C101   C     0.97432   0.95621   0.50000   0.00000  Uiso   1.00
C102   C     0.85470   0.05333   0.48005   0.00000  Uiso   1.00
C103   C     0.04355   0.93077   0.50000   0.00000  Uiso   1.00
C104   C     0.09106   0.85566   0.46609   0.00000  Uiso   1.00
N105   N     0.20049   0.88255   0.50000   0.00000  Uiso   1.00
C106   C     0.14462   0.95125   0.50000   0.00000  Uiso   1.00
H107   H     1.29484   1.75325   0.50000   0.00000  Uiso   1.00
H108   H     1.26539   1.96044   0.50000   0.00000  Uiso   1.00
H109   H     1.42731   1.70466   0.50000   0.00000  Uiso   1.00
H110   H     1.38864   1.91521   0.50000   0.00000  Uiso   1.00
H111   H     2.16181   0.98973   0.50000   0.00000  Uiso   1.00
H112   H     0.57269   0.29534   1.00000   0.00000  Uiso   1.00
H113   H     0.61136   0.08479   1.00000   0.00000  Uiso   1.00
H114   H     0.70516   0.24675   1.00000   0.00000  Uiso   1.00
H115   H     0.73461   0.03956   1.00000   0.00000  Uiso   1.00
H116   H     0.79771   0.24773   0.50000   0.00000  Uiso   1.00
H117   H     0.97003   0.28572   0.50000   0.00000  Uiso   1.00
H118   H     0.71416   0.38030   0.50000   0.00000  Uiso   1.00
H119   H     0.89236   0.40914   0.50000   0.00000  Uiso   1.00
H120   H     0.20229   0.75227   1.00000   0.00000  Uiso   1.00
H121   H     0.02997   0.71428   1.00000   0.00000  Uiso   1.00
H122   H     0.28584   0.61970   1.00000   0.00000  Uiso   1.00
H123   H     0.10764   0.59086   1.00000   0.00000  Uiso   1.00
H124   H     0.28986   0.12142   1.00000   0.00000  Uiso   1.00
H125   H     0.08062   0.29583   1.00000   0.00000  Uiso   1.00
H126   H     0.24760   0.04097   1.00000   0.00000  Uiso   1.00
H127   H     0.03523   0.20915   1.00000   0.00000  Uiso   1.00
H128   H     0.71014   0.87858   0.50000   0.00000  Uiso   1.00
H129   H     0.91938   0.70417   0.50000   0.00000  Uiso   1.00
H130   H     0.75240   0.95903   0.50000   0.00000  Uiso   1.00
H131   H     0.96477   0.79085   0.50000   0.00000  Uiso   1.00
H132   H     1.83830   1.01024   1.00000   0.00000  Uiso   1.00
H133   H     0.83806   0.61369   0.34583   0.00000  Uiso   1.00
H134   H     0.85205   0.55097   0.52370   0.00000  Uiso   1.00
H135   H     0.83899   0.63459   0.58839   0.00000  Uiso   1.00
H136   H     0.65256   0.52636   0.59755   0.00000  Uiso   1.00
H137   H     0.62253   0.55005   0.36097   0.00000  Uiso   1.00
H138   H     0.56683   0.59728   0.55327   0.00000  Uiso   1.00
H139   H     0.53643   0.82007   0.58069   0.00000  Uiso   1.00
H140   H     0.57191   0.83121   0.36625   0.00000  Uiso   1.00
H141   H     0.60868   0.83476   0.58698   0.00000  Uiso   1.00
H142   H     0.16445   0.35213   1.02491   0.00000  Uiso   1.00
H143   H     0.15761   0.41177   0.84552   0.00000  Uiso   1.00
H144   H     0.14884   0.43685   1.08750   0.00000  Uiso   1.00
H145   H     0.39560   0.43490   0.86121   0.00000  Uiso   1.00
H146   H     0.42395   0.41014   1.09854   0.00000  Uiso   1.00
H147   H     0.33854   0.48127   1.05205   0.00000  Uiso   1.00
H148   H     0.43145   0.16949   0.86642   0.00000  Uiso   1.00
H149   H     0.38979   0.16474   1.07676   0.00000  Uiso   1.00
H150   H     0.46174   0.17974   1.09073   0.00000  Uiso   1.00
H151   H     1.09680   0.84568   0.31443   0.00000  Uiso   1.00
H152   H     1.06950   0.82571   0.53087   0.00000  Uiso   1.00
H153   H     1.14204   0.83997   0.52787   0.00000  Uiso   1.00
H154   H     0.84248   1.01246   0.51404   0.00000  Uiso   1.00
H155   H     0.83891   1.07082   0.33508   0.00000  Uiso   1.00
H156   H     0.82661   1.09730   0.57625   0.00000  Uiso   1.00
H157   H     1.06226   1.09301   0.31612   0.00000  Uiso   1.00
H158   H     1.10171   1.07264   0.54399   0.00000  Uiso   1.00
H159   H     1.01492   1.14377   0.51558   0.00000  Uiso   1.00
H160   H     0.97533   0.86220   1.05499   0.00000  Uiso   1.00
H161   H     0.95406   0.89319   0.81846   0.00000  Uiso   1.00
H162   H     0.89172   0.93518   1.00224   0.00000  Uiso   1.00
H163   H     1.15695   0.95476   0.83562   0.00000  Uiso   1.00
H164   H     1.17319   0.89090   1.01200   0.00000  Uiso   1.00
H165   H     1.16188   0.97376   1.07775   0.00000  Uiso   1.00
H166   H     0.85666   1.15896   1.01593   0.00000  Uiso   1.00
H167   H     0.90707   1.15512   0.81522   0.00000  Uiso   1.00
H168   H     0.92792   1.17455   1.04203   0.00000  Uiso   1.00
loop_
_geom_bond_atom_site_label_1
_geom_bond_atom_site_label_2
_geom_bond_distance
_geom_bond_site_symmetry_2
_ccdc_geom_bond_type
C1     H2      1.075   .     S
C1     N3      1.293   .     D
C1     C43     1.540   .     S
N3     C4      1.470   .     S
C4     C5      1.355   .     S
C4     C6      1.540   .     D
C5     C7      1.540   .     D
C5     H120    1.140   1_454 S
C6     C8      1.357   .     S
C6     H121    1.140   1_454 S
C7     C9      1.355   .     S
C7     H122    1.140   1_454 S
C8     C9      1.540   .     D
C8     H123    1.140   1_454 S
C9     N10     1.470   .     S
N10    C11     1.294   .     D
C11    H12     1.073   .     S
C11    C13     1.540   .     S
C13    C14     1.355   .     S
C13    C15     1.540   .     D
C14    C16     1.540   .     D
C14    C17     1.540   .     S
C15    C18     1.355   .     S
C15    C19     1.540   .     S
C16    C20     1.354   .     S
C16    C34     1.541   .     S
C17    H142    1.140   1_454 S
C17    H143    1.140   1_454 S
C17    H144    1.140   1_454 S
C18    C20     1.539   .     D
C18    C25     1.540   .     S
C19    H145    1.140   1_454 S
C19    H146    1.140   1_454 S
C19    H147    1.140   1_454 S
C20    C21     1.540   .     S
C21    H148    1.140   1_454 S
C21    H149    1.140   1_454 S
C21    H150    1.140   1_454 S
C22    H23     1.077   .     S
C22    N24     1.293   .     D
C22    C48     1.532   1_545 S
N24    C42     1.470   .     S
C25    H26     1.073   .     S
C25    N27     1.293   .     D
N27    C28     1.470   .     S
C28    C29     1.354   .     D
C28    C30     1.540   .     S
C29    C31     1.540   .     S
C29    H112    1.140   1_454 S
C30    C32     1.353   .     D
C30    H113    1.140   1_454 S
C31    C33     1.355   .     D
C31    H114    1.140   1_454 S
C32    C33     1.540   .     S
C32    H115    1.140   1_454 S
C33    N52     1.470   .     S
C34    H35     1.070   .     S
C34    N36     1.294   .     D
N36    C37     1.469   .     S
C37    C38     1.539   .     D
C37    C39     1.356   .     S
C38    C40     1.354   .     S
C38    H124    1.140   1_454 S
C39    C41     1.540   .     D
C39    H125    1.140   1_454 S
C40    C42     1.538   .     D
C40    H126    1.140   1_454 S
C41    C42     1.356   .     S
C41    H127    1.140   1_454 S
C43    C44     1.400   .     S
C43    C45     1.402   .     D
C44    C46     1.402   .     D
C44    C47     1.540   .     S
C45    C48     1.402   .     S
C45    C49     1.540   .     S
C46    C50     1.402   .     S
C46    C53     1.546   1_465 S
C47    H160    1.140   1_354 S
C47    H161    1.140   1_354 S
C47    H162    1.140   1_354 S
C48    C22     1.532   1_565 S
C48    C50     1.400   .     D
C49    H163    1.140   1_354 S
C49    H164    1.140   1_354 S
C49    H165    1.140   1_354 S
C50    C51     1.540   .     S
C51    H166    1.140   1_354 S
C51    H167    1.140   1_354 S
C51    H168    1.140   1_354 S
N52    C53     1.462   .     D
C53    C46     1.546   1_645 S
C53    H132    1.140   1_344 S
C54    H55     1.075   .     S
C54    N56     1.293   .     D
C54    C96     1.540   .     S
N56    C57     1.470   .     S
C57    C58     1.355   .     D
C57    C59     1.540   .     S
C58    C60     1.540   .     S
C58    H116    1.140   .     S
C59    C61     1.357   .     D
C59    H117    1.140   .     S
C60    C62     1.355   .     D
C60    H118    1.140   .     S
C61    C62     1.540   .     S
C61    H119    1.140   .     S
C62    N63     1.470   .     S
N63    C64     1.294   .     D
C64    H65     1.073   .     S
C64    C66     1.540   .     S
C66    C67     1.355   .     S
C66    C68     1.540   .     D
C67    C69     1.540   .     D
C67    C70     1.540   .     S
C68    C71     1.355   .     S
C68    C72     1.540   .     S
C69    C73     1.354   .     S
C69    C87     1.541   .     S
C70    H133    1.140   .     S
C70    H134    1.140   .     S
C70    H135    1.140   .     S
C71    C73     1.539   .     D
C71    C78     1.540   .     S
C72    H136    1.140   .     S
C72    H137    1.140   .     S
C72    H138    1.140   .     S
C73    C74     1.540   .     S
C74    H139    1.140   .     S
C74    H140    1.140   .     S
C74    H141    1.140   .     S
C75    H76     1.077   .     S
C75    N77     1.293   .     D
C75    C101    1.532   .     S
N77    C95     1.470   .     S
C78    H79     1.073   .     S
C78    N80     1.293   .     D
N80    C81     1.470   .     S
C81    C82     1.354   .     D
C81    C83     1.540   .     S
C82    C84     1.540   .     S
C82    H109    1.140   1_445 S
C83    C85     1.353   .     D
C83    H110    1.140   1_445 S
C84    C86     1.355   .     D
C84    H107    1.140   1_445 S
C85    C86     1.540   .     S
C85    H108    1.140   1_445 S
C86    N105    1.470   .     S
C87    H88     1.070   .     S
C87    N89     1.294   .     D
N89    C90     1.469   .     S
C90    C91     1.539   .     D
C90    C92     1.356   .     S
C91    C93     1.354   .     S
C91    H128    1.140   .     S
C92    C94     1.540   .     D
C92    H129    1.140   .     S
C93    C95     1.538   .     D
C93    H130    1.140   .     S
C94    C95     1.356   .     S
C94    H131    1.140   .     S
C96    C97     1.400   1_655 D
C96    C98     1.402   .     S
C97    C96     1.400   1_455 D
C97    C99     1.402   1_545 S
C97    C100    1.540   .     S
C98    C101    1.402   1_545 D
C98    C102    1.540   .     S
C99    C97     1.402   1_565 S
C99    C103    1.402   .     D
C99    C106    1.548   .     S
C100   H157    1.140   1_445 S
C100   H158    1.140   1_445 S
C100   H159    1.140   1_445 S
C101   C98     1.402   1_565 D
C101   C103    1.400   1_655 S
C102   H154    1.140   1_545 S
C102   H155    1.140   1_545 S
C102   H156    1.140   1_545 S
C103   C101    1.400   1_455 S
C103   C104    1.540   .     S
C104   H151    1.140   1_455 S
C104   H152    1.140   1_455 S
C104   H153    1.140   1_455 S
N105   C106    1.461   .     D
C106   H111    1.140   1_355 S
H107   C84     1.140   1_665 S
H108   C85     1.140   1_665 S
H109   C82     1.140   1_665 S
H110   C83     1.140   1_665 S
H111   C106    1.140   1_755 S
H112   C29     1.140   1_656 S
H113   C30     1.140   1_656 S
H114   C31     1.140   1_656 S
H115   C32     1.140   1_656 S
H120   C5      1.140   1_656 S
H121   C6      1.140   1_656 S
H122   C7      1.140   1_656 S
H123   C8      1.140   1_656 S
H124   C38     1.140   1_656 S
H125   C39     1.140   1_656 S
H126   C40     1.140   1_656 S
H127   C41     1.140   1_656 S
H132   C53     1.140   1_766 S
H142   C17     1.140   1_656 S
H143   C17     1.140   1_656 S
H144   C17     1.140   1_656 S
H145   C19     1.140   1_656 S
H146   C19     1.140   1_656 S
H147   C19     1.140   1_656 S
H148   C21     1.140   1_656 S
H149   C21     1.140   1_656 S
H150   C21     1.140   1_656 S
H151   C104    1.140   1_655 S
H152   C104    1.140   1_655 S
H153   C104    1.140   1_655 S
H154   C102    1.140   1_565 S
H155   C102    1.140   1_565 S
H156   C102    1.140   1_565 S
H157   C100    1.140   1_665 S
H158   C100    1.140   1_665 S
H159   C100    1.140   1_665 S
H160   C47     1.140   1_756 S
H161   C47     1.140   1_756 S
H162   C47     1.140   1_756 S
H163   C49     1.140   1_756 S
H164   C49     1.140   1_756 S
H165   C49     1.140   1_756 S
H166   C51     1.140   1_756 S
H167   C51     1.140   1_756 S
H168   C51     1.140   1_756 S
